# Supplementary material for: Connectivity derived thalamic segmentation in deep brain stimulation for tremor
Source: Neuroimage Clin. 2018 Jan 28;18:130–42. doi: 10.1016/j.nicl.2018.01.008 (PMC5790021; doi:10.1016/j.nicl.2018.01.008)
Supplement: Supplementary data — NIfTI format thalamic segmentation imaging files of group average, connectivity derived S1, M1, SMA and contralateral cerebellar dentate regions [file mmc2.zip]

Archive with 8 entries (8 files):
- righ_M1.nii.gz
- right_S1.nii.gz
- left_M1.nii.gz
- left_S1.nii.gz
- right_Dentate.nii.gz
- left_Dentate.nii.gz
- left_SMA.nii.gz
- right_SMA.nii.gz
